# Supplementary material for: Food-Borne Nanocarriers for Calcium Delivery: A New Choice for Nutrient Supplements
Source: Foods. 2022 Jan 24;11(3):308. doi: 10.3390/foods11030308 (PMC8834597; doi:10.3390/foods11030308)
Supplement: Supplementary file 1 [file foods-11-00308-s001.zip]

Archive with 1 entries (1 files):
- foods-1538464-supplementary.pdf
